# Supplementary material for: Evaluative Methodology for HRD Testing: Development of Standard Tools for Consistency Assessment
Source: Genomics Proteomics Bioinformatics. 2025 Feb 27;23(1):qzaf017. doi: 10.1093/gpbjnl/qzaf017 (PMC12212637; doi:10.1093/gpbjnl/qzaf017)
Supplement: qzaf017_Supplementary_Data [file qzaf017_supplementary_data.zip]

Archive with 18 entries (18 files):
- Figure_S2.pdf
- Figure_S9.pdf
- Figure_S1.pdf
- Figure_S4.pdf
- Figure_S13.pdf
- Figure_S12.pdf
- supplementary_material_captions.docx
- Figure_S11.pdf
- Table_S1.docx
- Table_S3.docx
- Figure_S7.pdf
- Figure_S3.pdf
- Figure_S5.pdf
- Figure_S6.pdf
- Figure_S10.pdf
- Table_S4.docx
- Table_S2.docx
- Figure_S8.pdf
